# Supplementary material for: Association between the Desire for Breast Augmentation and Instagram Engagement: A Cross-Sectional Survey among Young Polish Women
Source: Int J Environ Res Public Health. 2021 Sep 30;18(19):10317. doi: 10.3390/ijerph181910317 (PMC8508550; doi:10.3390/ijerph181910317)
Supplement: Supplementary file 1 [file ijerph-18-10317-s001.zip]

Archive with 1 entries (1 files):
- ijerph-1373677-supplementary.pdf
